# Supplementary material for: Effect of Divalent Metal Ion on the Structure, Stability and Function of Klebsiella pneumoniae Nicotinate-Nucleotide Adenylyltransferase: Empirical and Computational Studies
Source: Int J Mol Sci. 2021 Dec 23;23(1):116. doi: 10.3390/ijms23010116 (PMC8745210; doi:10.3390/ijms23010116)
Supplement: Supplementary file 1 [file ijms-23-00116-s001.zip]

Archive with 1 entries (1 files):
- ijms-1450243 - supplementary.pdf
